# Supplementary material for: The Safety and Efficacy of Citrus aurantium (Bitter Orange) Extracts and p-Synephrine: A Systematic Review and Meta-Analysis
Source: Nutrients. 2022 Sep 28;14(19):4019. doi: 10.3390/nu14194019 (PMC9572433; doi:10.3390/nu14194019)
Supplement: Supplementary file 1 [file nutrients-14-04019-s001.zip]

Archive with 1 entries (1 files):
- nutrients-1937045-supplementary.pdf
